# Supplementary material for: Search for inherited susceptibility to radiation-associated meningioma by genomewide SNP linkage disequilibrium mapping
Source: Br J Cancer. 2011 Mar 1;104(6):1049–54. doi: 10.1038/bjc.2011.61 (PMC3065289; doi:10.1038/bjc.2011.61)
Supplement: Supplementary Table 1 [file bjc201161x1.xls]

## Sheet: Sheet1
6259	CTNNA3_UTR1_F	63	F8	CTNNA3	UTR1	NT_030059.13	10q22.2	RAM	In-house	Amy Lloyd	20 OD	ttggaaaggaactagagaaatgc	None	2010-04-26	488	Y	0.2 Hybaid	Multiplex 60C hotstart
6260	CTNNA3_UTR1_R	63	F9	CTNNA3	UTR1	NT_030059.13	10q22.2	RAM	In-house	Amy Lloyd	20 OD	cagttcagaagaaaaccccaaa	None	2010-04-27	488	Y	0.2 Hybaid	Multiplex 60C hotstart
6261	CTNNA3_UTR2_F	63	F10	CTNNA3	UTR2	NT_030059.13	10q22.2	RAM	In-house	Amy Lloyd	20 OD	tcaggtctgattctgctgtttg	None	2010-04-28	493	Y	0.2 Hybaid	Multiplex 60C hotstart
6262	CTNNA3_UTR2_R	63	G1	CTNNA3	UTR2	NT_030059.13	10q22.2	RAM	In-house	Amy Lloyd	20 OD	gacatttaaaattggagctttca	None	2010-04-29	493	Y	0.2 Hybaid	Multiplex 60C hotstart
6263	CTNNA3_CDS0_F	63	G2	CTNNA3	CDS0	NT_030059.13	10q22.2	RAM	In-house	Amy Lloyd	20 OD	gctctgggctatgcagaaag	None	2010-04-30	477	Y	0.2 Hybaid	Multiplex 60C hotstart
6264	CTNNA3_CDS0_R	63	G3	CTNNA3	CDS0	NT_030059.13	10q22.2	RAM	In-house	Amy Lloyd	20 OD	cagggtggctacaattcctt	None	2010-05-01	477	Y	0.2 Hybaid	Multiplex 60C hotstart
6265	CTNNA3_CDS1_F	63	G4	CTNNA3	CDS1	NT_030059.13	10q22.2	RAM	In-house	Amy Lloyd	20 OD	tcctctgagggctatggttg	None	2010-05-02	384	Y	0.2 Hybaid	Multiplex 60C hotstart
6266	CTNNA3_CDS1_R	63	G5	CTNNA3	CDS1	NT_030059.13	10q22.2	RAM	In-house	Amy Lloyd	20 OD	cacatcttaacaactctttaaaggaca	None	2010-05-03	384	Y	0.2 Hybaid	Multiplex 60C hotstart
6267	CTNNA3_CDS2_F	63	G6	CTNNA3	CDS2	NT_030059.13	10q22.2	RAM	In-house	Amy Lloyd	20 OD	ttgaggagttgaaagttatactcaga	None	2010-05-04	491	Y	0.2 Hybaid	Multiplex 60C hotstart
6268	CTNNA3_CDS2_R	63	G7	CTNNA3	CDS2	NT_030059.13	10q22.2	RAM	In-house	Amy Lloyd	20 OD	cctcacagctctgcaaaaga	None	2010-05-05	491	Y	0.2 Hybaid	Multiplex 60C hotstart
6269	CTNNA3_CDS3_F	63	G8	CTNNA3	CDS3	NT_030059.13	10q22.2	RAM	In-house	Amy Lloyd	20 OD	tgcttagtcttggaatttacttgg	None	2010-05-06	398	Y	0.2 Hybaid	Multiplex 60C hotstart
6270	CTNNA3_CDS3_R	63	G9	CTNNA3	CDS3	NT_030059.13	10q22.2	RAM	In-house	Amy Lloyd	20 OD	tctgcttctgaaggggtgat	None	2010-05-07	398	Y	0.2 Hybaid	Multiplex 60C hotstart
6271	CTNNA3_CDS4_F	63	G10	CTNNA3	CDS4	NT_030059.13	10q22.2	RAM	In-house	Amy Lloyd	20 OD	gctagcatttgttatcactgtattatg	None	2010-05-08	396	Y	0.2 Hybaid	Multiplex 60C hotstart
6272	CTNNA3_CDS4_R	63	H1	CTNNA3	CDS4	NT_030059.13	10q22.2	RAM	In-house	Amy Lloyd	20 OD	acagcagatcagcacagcac	None	2010-05-09	396	Y	0.2 Hybaid	Multiplex 60C hotstart
6273	CTNNA3_CDS5_F	63	H2	CTNNA3	CDS5	NT_030059.13	10q22.2	RAM	In-house	Amy Lloyd	20 OD	tgtagaaataatagatgcccttga	None	2010-05-10	568	Y	0.2 Hybaid	Multiplex 60C hotstart
6274	CTNNA3_CDS5_R	63	H3	CTNNA3	CDS5	NT_030059.13	10q22.2	RAM	In-house	Amy Lloyd	20 OD	ctttggaagactcaagaaggtga	None	2010-05-11	568	Y	0.2 Hybaid	Multiplex 60C hotstart
6275	CTNNA3_CDS6_F	63	H4	CTNNA3	CDS6	NT_030059.13	10q22.2	RAM	In-house	Amy Lloyd	20 OD	cagccgaggcagtaaaacac	None	2010-05-12	500	Y	0.2 Hybaid	Multiplex 60C hotstart
6276	CTNNA3_CDS6_R	63	H5	CTNNA3	CDS6	NT_030059.13	10q22.2	RAM	In-house	Amy Lloyd	20 OD	ttccctgtaaataaccaagcaga	None	2010-05-13	500	Y	0.2 Hybaid	Multiplex 60C hotstart
6277	CTNNA3_CDSX1A_F	63	H6	CTNNA3	CDSX1A	NT_030059.13	10q22.2	RAM	In-house	Amy Lloyd	20 OD	tgtttgccctaatatatactgtcctg	None	2010-05-14	537	Y	0.2 Hybaid	Multiplex 60C hotstart
6278	CTNNA3_CDSX1A_R	63	H7	CTNNA3	CDSX1A	NT_030059.13	10q22.2	RAM	In-house	Amy Lloyd	20 OD	TCCACATTCAAATTCCCAGA	None	2010-05-15	537	Y	0.2 Hybaid	Multiplex 60C hotstart
6279	CTNNA3_CDSX1B_F	63	H8	CTNNA3	CDSX1B	NT_030059.13	10q22.2	RAM	In-house	Amy Lloyd	20 OD	TTCTCTGACCACACCTTGGA	None	2010-05-16	486	Y	0.2 Hybaid	Multiplex 60C hotstart
6280	CTNNA3_CDSX1B_R	63	H9	CTNNA3	CDSX1B	NT_030059.13	10q22.2	RAM	In-house	Amy Lloyd	20 OD	GCTTGAAACTCATTTCAGTTAATGTC	None	2010-05-17	486	Y	0.2 Hybaid	Multiplex 60C hotstart
6281	CTNNA3_CDSX1C_F	63	H10	CTNNA3	CDSX1C	NT_030059.13	10q22.2	RAM	In-house	Amy Lloyd	20 OD	CAATCCTTTCATTTCGAATCC	None	2010-05-18	541	Y	0.2 Hybaid	Multiplex 60C hotstart
6282	CTNNA3_CDSX1C_R	63	I1	CTNNA3	CDSX1C	NT_030059.13	10q22.2	RAM	In-house	Amy Lloyd	20 OD	tgaactaggtctaaccagtcatagaga	None	2010-05-19	541	Y	0.2 Hybaid	Multiplex 60C hotstart
6283	CTNNA3_CDS7_F	63	I2	CTNNA3	CDS7	NT_030059.13	10q22.2	RAM	In-house	Amy Lloyd	20 OD	gcagttttgaaacctattcttga	None	2010-05-20	390	Y	0.2 Hybaid	Multiplex 60C hotstart
6284	CTNNA3_CDS7_R	63	I3	CTNNA3	CDS7	NT_030059.13	10q22.2	RAM	In-house	Amy Lloyd	20 OD	tctgctttgtatttgccacaa	None	2010-05-21	390	Y	0.2 Hybaid	Multiplex 60C hotstart
6285	CTNNA3_CDS8_F	63	I4	CTNNA3	CDS8	NT_030059.13	10q22.2	RAM	In-house	Amy Lloyd	20 OD	agtattgtgattttaggaattgtgc	None	2010-05-22	412	Y	0.2 Hybaid	Multiplex 60C hotstart
6286	CTNNA3_CDS8_R	63	I5	CTNNA3	CDS8	NT_030059.13	10q22.2	RAM	In-house	Amy Lloyd	20 OD	actttggccagactctgctg	None	2010-05-23	412	Y	0.2 Hybaid	Multiplex 60C hotstart
6287	CTNNA3_CDS9_F	63	I6	CTNNA3	CDS9	NT_030059.13	10q22.2	RAM	In-house	Amy Lloyd	20 OD	accagtgatgattttgagaatgt	None	2010-05-24	398	Y	0.2 Hybaid	Multiplex 60C hotstart
6288	CTNNA3_CDS9_R	63	I7	CTNNA3	CDS9	NT_030059.13	10q22.2	RAM	In-house	Amy Lloyd	20 OD	gcagaagttgcagtcagtcg	None	2010-05-25	398	Y	0.2 Hybaid	Multiplex 60C hotstart
6289	CTNNA3_CDS10_F	63	I8	CTNNA3	CDS10	NT_030059.13	10q22.2	RAM	In-house	Amy Lloyd	20 OD	ggaattataagtgcagatttc	None	2010-05-26	603	Y	0.2 Hybaid	Multiplex 60C hotstart
6290	CTNNA3_CDS10_R	63	I9	CTNNA3	CDS10	NT_030059.13	10q22.2	RAM	In-house	Amy Lloyd	20 OD	gagtgtagtgacatgatctcagctc	None	2010-05-27	603	Y	0.2 Hybaid	Multiplex 60C hotstart
6291	CTNNA3_CDS11_F	63	I10	CTNNA3	CDS11	NT_030059.13	10q22.2	RAM	In-house	Amy Lloyd	20 OD	agtcttccatttccaatgtgc	None	2010-05-28	465	Y	0.2 Hybaid	Multiplex 60C hotstart
6292	CTNNA3_CDS11_R	63	J1	CTNNA3	CDS11	NT_030059.13	10q22.2	RAM	In-house	Amy Lloyd	20 OD	accaaagtgtgcaagcactg	None	2010-05-29	465	Y	0.2 Hybaid	Multiplex 60C hotstart
6293	CTNNA3_CDS12_F	63	J2	CTNNA3	CDS12	NT_030059.13	10q22.2	RAM	In-house	Amy Lloyd	20 OD	tcagagattcaagataatcctgct	None	2010-05-30	490	Y	0.2 Hybaid	Multiplex 60C hotstart
6294	CTNNA3_CDS12_R	63	J3	CTNNA3	CDS12	NT_030059.13	10q22.2	RAM	In-house	Amy Lloyd	20 OD	gacagtagatctgactttggggata	None	2010-05-31	490	Y	0.2 Hybaid	Multiplex 60C hotstart
6295	CTNNA3_CDS13_F	63	J4	CTNNA3	CDS13	NT_030059.13	10q22.2	RAM	In-house	Amy Lloyd	20 OD	catgactgatgctcctgtgaa	None	2010-06-01	461	Y	0.2 Hybaid	Multiplex 60C hotstart
6296	CTNNA3_CDS13_R	63	J5	CTNNA3	CDS13	NT_030059.13	10q22.2	RAM	In-house	Amy Lloyd	20 OD	ccctcatgtggtttccctta	None	2010-06-02	461	Y	0.2 Hybaid	Multiplex 60C hotstart
6297	CTNNA3_CDS14_F	63	J6	CTNNA3	CDS14	NT_030059.13	10q22.2	RAM	In-house	Amy Lloyd	20 OD	ggatttaagtatgttggacaccaag	None	2010-06-03	608	Y	0.2 Hybaid	Multiplex 60C hotstart
6298	CTNNA3_CDS14_R	63	J7	CTNNA3	CDS14	NT_030059.13	10q22.2	RAM	In-house	Amy Lloyd	20 OD	tcgatcgaaacctctagaattg	None	2010-06-04	608	Y	0.2 Hybaid	Multiplex 60C hotstart
6299	CTNNA3_CDS15_F	63	J8	CTNNA3	CDS15	NT_030059.13	10q22.2	RAM	In-house	Amy Lloyd	20 OD	acatatgcggatggatggac	None	2010-06-05	292	Y	0.2 Hybaid	Multiplex 60C hotstart
6300	CTNNA3_CDS15_R	63	J9	CTNNA3	CDS15	NT_030059.13	10q22.2	RAM	In-house	Amy Lloyd	20 OD	ttgcctaaatcaatgttctaatgg	None	2010-06-06	292	Y	0.2 Hybaid	Multiplex 60C hotstart
6301	CTNNA3_CDS16_F	63	J10	CTNNA3	CDS16	NT_030059.13	10q22.2	RAM	In-house	Amy Lloyd	20 OD	ggtacctgccatgtgaatactg	None	2010-06-07	400	Y	0.2 Hybaid	Multiplex 60C hotstart
6302	CTNNA3_CDS16_R	64	A1	CTNNA3	CDS16	NT_030059.13	10q22.2	RAM	In-house	Amy Lloyd	20 OD	tctgctagtttaagatttcttgctagt	None	2010-06-08	400	Y	0.2 Hybaid	Multiplex 60C hotstart
6303	CTNNA3_CDS17A_F	64	A2	CTNNA3	CDS17A	NT_030059.13	10q22.2	RAM	In-house	Amy Lloyd	20 OD	caagtgatcctccctcctca	None	2010-06-09	459	Y	0.2 Hybaid	Multiplex 60C hotstart
6304	CTNNA3_CDS17A_R	64	A3	CTNNA3	CDS17A	NT_030059.13	10q22.2	RAM	In-house	Amy Lloyd	20 OD	GGCAGGATTTTGTCATATAGGC	None	2010-06-10	459	Y	0.2 Hybaid	Multiplex 60C hotstart
6305	CTNNA3_CDS17B_F	64	A4	CTNNA3	CDS17B	NT_030059.13	10q22.2	RAM	In-house	Amy Lloyd	20 OD	CATTGCCTCAACCAAGATCA	None	2010-06-11	526	Y	0.2 Hybaid	Multiplex 60C hotstart
6306	CTNNA3_CDS17B_R	64	A5	CTNNA3	CDS17B	NT_030059.13	10q22.2	RAM	In-house	Amy Lloyd	20 OD	TCTCTGGCCTCTCCTGTGTT	None	2010-06-12	526	Y	0.2 Hybaid	Multiplex 60C hotstart
6307	CTNNA3_CDS17C_F	64	A6	CTNNA3	CDS17C	NT_030059.13	10q22.2	RAM	In-house	Amy Lloyd	20 OD	TCCATTGCAAGTCATGAGTGA	None	2010-06-13	540	Y	0.2 Hybaid	Multiplex 60C hotstart
6308	CTNNA3_CDS17C_R	64	A7	CTNNA3	CDS17C	NT_030059.13	10q22.2	RAM	In-house	Amy Lloyd	20 OD	catttctgcctggttaggtg	None	2010-06-14	540	Y	0.2 Hybaid	Multiplex 60C hotstart
6309	CTNNA3_CDSX2A_F	64	A8	CTNNA3	CDSX2A	NT_030059.13	10q22.2	RAM	In-house	Amy Lloyd	20 OD	GCTGCACTGTAGTGAGTCAGG	None	2010-06-15	497	Y	0.2 Hybaid	Multiplex 60C hotstart
6310	CTNNA3_CDSX2A_R	64	A9	CTNNA3	CDSX2A	NT_030059.13	10q22.2	RAM	In-house	Amy Lloyd	20 OD	cattcactgaaaccaaaGCAAC	None	2010-06-16	497	Y	0.2 Hybaid	Multiplex 60C hotstart
6311	CTNNA3_CDSX2B_F	64	A10	CTNNA3	CDSX2B	NT_030059.13	10q22.2	RAM	In-house	Amy Lloyd	20 OD	CCTGAGCTGCCACATCTGTA	None	2010-06-17	478	Y	0.2 Hybaid	Multiplex 60C hotstart
6312	CTNNA3_CDSX2B_R	64	B1	CTNNA3	CDSX2B	NT_030059.13	10q22.2	RAM	In-house	Amy Lloyd	20 OD	ttgacgttcggtctgtgaac	None	2010-06-18	478	Y	0.2 Hybaid	Multiplex 60C hotstart
6313	CTNNA3_CDSX2C_F	64	B2	CTNNA3	CDSX2C	NT_030059.13	10q22.2	RAM	In-house	Amy Lloyd	20 OD	ccgtgatcaataactagcaaca	None	2010-06-19	500	Y	0.2 Hybaid	Multiplex 60C hotstart
6314	CTNNA3_CDSX2C_R	64	B3	CTNNA3	CDSX2C	NT_030059.13	10q22.2	RAM	In-house	Amy Lloyd	20 OD	aaccaaatgatctcttgattcg	None	2010-06-20	500	Y	0.2 Hybaid	Multiplex 60C hotstart
6315	LRRTM3_UTR1_F	64	B4	LRRTM3	UTR1	NT_030059.13	10q22.2	RAM	In-house	Amy Lloyd	20 OD	GCGGTGTTGGGATTTATTTG	None	2010-06-21	361	Y	0.2 Hybaid	Multiplex 60C hotstart
6316	LRRTM3_UTR1_R	64	B5	LRRTM3	UTR1	NT_030059.13	10q22.2	RAM	In-house	Amy Lloyd	20 OD	ggaaacatgccactaagcaa	None	2010-06-22	361	Y	0.2 Hybaid	Multiplex 60C hotstart
6317	LRRTM3_CDS1A_F	64	B6	LRRTM3	CDS1A	NT_030059.13	10q22.2	RAM	In-house	Amy Lloyd	20 OD	ttgcttagtggcatgtttcc	None	2010-06-23	548	Y	0.2 Hybaid	Multiplex 60C hotstart
6318	LRRTM3_CDS1A_R	64	B7	LRRTM3	CDS1A	NT_030059.13	10q22.2	RAM	In-house	Amy Lloyd	20 OD	TCAGCTCTTTGAGTCTGCGTA	None	2010-06-23	548	Y	0.2 Hybaid	Multiplex 60C hotstart
6319	LRRTM3_CDS1B_F	64	B8	LRRTM3	CDS1B	NT_030059.13	10q22.2	RAM	In-house	Amy Lloyd	20 OD	CGAACGAGGATGCCCTAAG	None	2010-06-24	479	Y	0.2 Hybaid	Multiplex 60C hotstart
6320	LRRTM3_CDS1B_R	64	B9	LRRTM3	CDS1B	NT_030059.13	10q22.2	RAM	In-house	Amy Lloyd	20 OD	ATCCCAGGTCCAAAAGTTCC	None	2010-06-25	479	Y	0.2 Hybaid	Multiplex 60C hotstart
6321	LRRTM3_CDS1C_F	64	B10	LRRTM3	CDS1C	NT_030059.13	10q22.2	RAM	In-house	Amy Lloyd	20 OD	CAGACCTGTGACAAATTTACGG	None	2010-06-26	482	Y	0.2 Hybaid	Multiplex 60C hotstart
6322	LRRTM3_CDS1C_R	64	C1	LRRTM3	CDS1C	NT_030059.13	10q22.2	RAM	In-house	Amy Lloyd	20 OD	GCTTGTTGGAATCCAGGTTG	None	2010-06-27	482	Y	0.2 Hybaid	Multiplex 60C hotstart
6323	LRRTM3_CDS1D_F	64	C2	LRRTM3	CDS1D	NT_030059.13	10q22.2	RAM	In-house	Amy Lloyd	20 OD	TGGTCAGCCTTCAGAACCTT	None	2010-06-28	471	Y	0.2 Hybaid	Multiplex 60C hotstart
6324	LRRTM3_CDS1D_R	64	C3	LRRTM3	CDS1D	NT_030059.13	10q22.2	RAM	In-house	Amy Lloyd	20 OD	GGAGCTTGGGCTTAAACGTC	None	2010-06-29	471	Y	0.2 Hybaid	Multiplex 60C hotstart
6325	LRRTM3_CDS1E_F	64	C4	LRRTM3	CDS1E	NT_030059.13	10q22.2	RAM	In-house	Amy Lloyd	20 OD	TGGGAATATATGGGAATGCAG	None	2010-06-30	498	Y	0.2 Hybaid	Multiplex 60C hotstart
6326	LRRTM3_CDS1E_R	64	C5	LRRTM3	CDS1E	NT_030059.13	10q22.2	RAM	In-house	Amy Lloyd	20 OD	GTGCTGGGAGTCATTTGCTT	None	2010-07-01	498	Y	0.2 Hybaid	Multiplex 60C hotstart
6327	LRRTM3_CDS1G_F	64	C6	LRRTM3	CDS1G	NT_030059.13	10q22.2	RAM	In-house	Amy Lloyd	20 OD	CCGAGCACATCTCTTTCCA	None	2010-07-02	459	Y	0.2 Hybaid	Multiplex 60C hotstart
6328	LRRTM3_CDS1G_R	64	C7	LRRTM3	CDS1G	NT_030059.13	10q22.2	RAM	In-house	Amy Lloyd	20 OD	atgcactaaaacggacaagga	None	2010-07-03	459	Y	0.2 Hybaid	Multiplex 60C hotstart
6329	LRRTM3_CDS2_F	64	C8	LRRTM3	CDS2	NT_030059.13	10q22.2	RAM	In-house	Amy Lloyd	20 OD	ccatggaggttagtcaggtca	None	2010-07-04	547	Y	0.2 Hybaid	Multiplex 60C hotstart
6330	LRRTM3_CDS2_R	64	C9	LRRTM3	CDS2	NT_030059.13	10q22.2	RAM	In-house	Amy Lloyd	20 OD	TCAGGGTCATACTCTGTTTAAGTCA	None	2010-07-05	547	Y	0.2 Hybaid	Multiplex 60C hotstart

## Sheet: Sheet2
Gene	Fragment	Forward	Reverse	Amplicon (bp)
CTNNA3	CDSX0	gctctgggctatgcagaaag	cagggtggctacaattcctt	477
	CDS1	tcctctgagggctatggttg	cacatcttaacaactctttaaaggaca	384
	CDS2	ttgaggagttgaaagttatactcaga	cctcacagctctgcaaaaga	491
	CDS3	tgcttagtcttggaatttacttgg	tctgcttctgaaggggtgat	398
	CDS4	gctagcatttgttatcactgtattatg	acagcagatcagcacagcac	396
	CDS5	tgtagaaataatagatgcccttga	ctttggaagactcaagaaggtga	568
	CDS6	cagccgaggcagtaaaacac	ttccctgtaaataaccaagcaga	500
	CDSX1_A	tgtttgccctaatatatactgtcctg	tccacattcaaattcccaga	537
	CDSX1_B	ttctctgaccacaccttgga	gcttgaaactcatttcagttaatgtc	486
	CDSX1_C	caatcctttcatttcgaatcc	tgaactaggtctaaccagtcatagaga	541
	CDS7	gcagttttgaaacctattcttga	tctgctttgtatttgccacaa	390
	CDS8	agtattgtgattttaggaattgtgc	actttggccagactctgctg	412
	CDS9	accagtgatgattttgagaatgt	gcagaagttgcagtcagtcg	398
	CDS10	ggaattataagtgcagatttc	gagtgtagtgacatgatctcagctc	603
	CDS11	agtcttccatttccaatgtgc	accaaagtgtgcaagcactg	465
	CDS12	tcagagattcaagataatcctgct	gacagtagatctgactttggggata	490
	CDS13	catgactgatgctcctgtgaa	ccctcatgtggtttccctta	461
	CDS14	ggatttaagtatgttggacaccaag	tcgatcgaaacctctagaattg	608
	CDS15	acatatgcggatggatggac	ttgcctaaatcaatgttctaatgg	292
	CDS16	ggtacctgccatgtgaatactg	tctgctagtttaagatttcttgctagt	400
	CDS17_A	caagtgatcctccctcctca	ggcaggattttgtcatataggc	459
	CDS17_B	cattgcctcaaccaagatca	tctctggcctctcctgtgtt	526
	CDS17_C	tccattgcaagtcatgagtga	catttctgcctggttaggtg	540
	CDSX2_A	gctgcactgtagtgagtcagg	cattcactgaaaccaaagcaac	497
	CDSX2_B	cctgagctgccacatctgta	ttgacgttcggtctgtgaac	478
	CDSX2_C	ccgtgatcaataactagcaaca	aaccaaatgatctcttgattcg	500
LRRTM3	CDS1_A	ttgcttagtggcatgtttcc	tcagctctttgagtctgcgta	548
	CDS1_B	cgaacgaggatgccctaag	atcccaggtccaaaagttcc	479
	CDS1_C	cagacctgtgacaaatttacgg	gcttgttggaatccaggttg	482
	CDS1_D	tggtcagccttcagaacctt	ggagcttgggcttaaacgtc	471
	CDS1_E	tgggaatatatgggaatgcag	gtgctgggagtcatttgctt	498
	CDS1_F	ccgagcacatctctttcca	atgcactaaaacggacaagga	459
	CDS2	ccatggaggttagtcaggtca	tcagggtcatactctgtttaagtca	547
Supplementary Table 1: Sequences of primers used to screen CTNNA3 and LRRTM3. All PCR conditions were Multiplex 60C hotstart except for CDS10 which was 68-60 TD, 1.7M B
