# Supplementary material for: Search for inherited susceptibility to radiation-associated meningioma by genomewide SNP linkage disequilibrium mapping
Source: Br J Cancer. 2011 Mar 1;104(6):1049–54. doi: 10.1038/bjc.2011.61 (PMC3065289; doi:10.1038/bjc.2011.61)
Supplement: Supplementary Table 2 [file bjc201161x2.xls]

## Sheet: Sheet1
Missense change	Genotypes	RAM siblings (n = 27)	Non-irradiated healthy siblings (n = 28)	Irradiated healthy siblings (n = 7)	Irradiated siblings with cancer (n = 1)	Non-irradited siblings with cancer (n = 2)
CTNNA3 - CDS4	TT	25	25	6	0	2
Novel	TA	2	3	1	1	0
S160T	AA	0	0	0	0	0
CTNNA3 - CDSX2	GG	25	25	7	1	2
rs7902006	CG	2	3	0	0	0
Y223Ter*	CC	0	0	0	0	0
CTNNA3 - CDS7	GG	27	27	5	1	2
Novel	GA	0	1	2	0	0
R355K	AA	0	0	0	0	0
CTNNA3 - CDS10B	TT	25	27	7	1	2
rs78806593	TC	2	1	0	0	0
F516S**	CC	0	0	0	0	0
CTNNA3 - CDS11	CC	26	25	7	1	2
rs412740	CT	1	3	0	0	0
R535C	TT	0	0	0	0	0
CTNNA3 - CDS12	GG	8	11	2	1	1
rs4548513	GA	13	16	5	0	1
S596N	AA	6	1	0	0	0
LRRTM3 - CDS1	GG	27	27	5	1	2
Novel	GT	0	1	2	0	0
A401S	TT	0	0	0	0	0
Supplementary Table 2: Summarised results of the missense changes identified in CTNNA3 and LRRTM3 by screening.
* and ** denote changes that impact on different isoforms
